# Supplementary material for: Speech therapy for poststroke aphasia: a network meta-analysis of randomized controlled trials
Source: PeerJ. 2026 Apr 15;14:e21118. doi: 10.7717/peerj.21118 (PMC13091577; doi:10.7717/peerj.21118)
Supplement: Supplemental Information 2 [file peerj-14-21118-s002.xlsx]

## Sheet: 1 Quality of life
All								Chronic
Study	Drug	N	Mean	SD				Study	Drug	N	Mean	SD
Rose et al., 2022	Conventional	70	-0.03	0.57				Rose et al., 2022	Conventional	70	-0.03	0.57
Rose et al., 2022	CIAT	71	0.15	0.64				Rose et al., 2022	CIAT	71	0.15	0.64
Rose et al., 2022	MMAT	75	0.41	0.49				Rose et al., 2022	MMAT	75	0.41	0.49
Palmer et al., 2019	CSLT	83	3.3	11.3				Palmer et al., 2019	CSLT	83	3.3	11.3
Palmer et al., 2019	Conventional	86	2.7	12.6				Palmer et al., 2019	Conventional	86	2.7	12.6
Pierce et al., 2023	CIAT	10	-0.1	0.95				Pierce et al., 2023	CIAT	10	-0.1	0.95
Pierce et al., 2023	MMAT	16	0	0.66				Pierce et al., 2023	MMAT	16	0	0.66
Ciccone et al., 2016	CIAT	10	1.4	1.31				Woldag et al., 2016	CIAT	20	11.5	11.75
Ciccone et al., 2016	Conventional	8	1.7	1.39				Woldag et al., 2016	Conventional	20	4.2	11.75
Sickert et al., 2013	CIAT	50	6.1	11.25				Breitenstein et al., 2017	HISLT	78	0.23	0.53
Sickert et al., 2013	Conventional	50	4.1	11.23				Breitenstein et al., 2017	Conventional	78	0.11	0.61
Spaccavento et al., 2021	CSLT	13	26.83	36.38
Spaccavento et al., 2021	Conventional	9	33.75	22.39
Woldag et al., 2016	CIAT	20	11.5	11.75
Woldag et al., 2016	Conventional	20	4.2	11.75
Breitenstein et al., 2017	HISLT	78	0.23	0.53
Breitenstein et al., 2017	Conventional	78	0.11	0.61

## Sheet: 2 Fluency
All								Chronic
Study	Drug	N	Mean	SD				Study	Drug	N	Mean	SD
Van Der Meulen et al., 2016	No intervention	7	2.5	12.36				Van Der Meulen et al., 2016	No intervention	7	2.5	12.36
Van Der Meulen et al., 2016	MIT	10	0.9	8.33				Van Der Meulen et al., 2016	MIT	10	0.9	8.33
Kurland et al., 2016	CIAT	12	1.3	5.99				Kurland et al., 2016	CIAT	12	1.3	5.99
Kurland et al., 2016	PACE	12	-0.25	5.23				Kurland et al., 2016	PACE	12	-0.25	5.23
Nenert et al., 2017	CIAT	11	-0.25	8.24				Nenert et al., 2017	CIAT	11	-0.25	8.24
Nenert et al., 2017	No intervention	8	3.28	12.37				Nenert et al., 2017	No intervention	8	3.28	12.37
Pierce et al., 2023	CIAT	10	5.5	20.14				Pierce et al., 2023	CIAT	10	5.5	20.14
Pierce et al., 2023	MMAT	16	2	20.32				Pierce et al., 2023	MMAT	16	2	20.32
Raglio et al., 2016	MIT	10	4.75	11.63				Raglio et al., 2016	MIT	10	4.75	11.63
Raglio et al., 2016	PACE	10	0.75	13.52				Raglio et al., 2016	PACE	10	0.75	13.52
Sickert et al., 2013	CIAT	50	2.7	6.46				Szaflarski et al., 2015	CIAT	14	2	14.53
Sickert et al., 2013	Conventional	50	2.8	6.06				Szaflarski et al., 2015	No intervention	10	0	8.19
Spaccavento et al., 2021	CSLT	13	4	9.72				Zhang et al., 2021	MIT	20	2	1.44
Spaccavento et al., 2021	Conventional	9	7.67	8.67				Zhang et al., 2021	Conventional	20	1.6	0.81
Szaflarski et al., 2015	CIAT	14	2	14.53				Breitenstein et al., 2017	HISLT	78	37.38	137.09
Szaflarski et al., 2015	No intervention	10	0	8.19				Breitenstein et al., 2017	Conventional	78	15.15	117.76
Zhang et al., 2021	MIT	20	2	1.44
Zhang et al., 2021	Conventional	20	1.6	0.81
Breitenstein et al., 2017	HISLT	78	37.38	137.09
Breitenstein et al., 2017	Conventional	78	15.15	117.76

## Sheet: 3 Comprehension
All								Chronic
Study	Drug	N	Mean	SD				Study	Drug	N	Mean	SD
Van Der Meulen et al., 2016	No intervention	7	1.6	8.74				Van Der Meulen et al., 2016	No intervention	7	1.6	8.74
Van Der Meulen et al., 2016	MIT	10	-2.2	9.01				Van Der Meulen et al., 2016	MIT	10	-2.2	9.01
Kurland et al., 2016	CIAT	12	2.4	27.4				Kurland et al., 2016	CIAT	12	2.4	27.4
Kurland et al., 2016	PACE	12	2.4	26.69				Kurland et al., 2016	PACE	12	2.4	26.69
Nenert et al., 2017	CIAT	11	-1.13	15.42				Nenert et al., 2017	CIAT	11	-1.13	15.42
Nenert et al., 2017	No intervention	8	-1.18	18.08				Nenert et al., 2017	No intervention	8	-1.18	18.08
Raglio et al., 2016	MIT	10	1.75	15.07				Raglio et al., 2016	MIT	10	1.75	15.07
Raglio et al., 2016	PACE	10	1.75	11.63				Raglio et al., 2016	PACE	10	1.75	11.63
Sickert et al., 2013	CIAT	50	8.5	24.99				Szaflarski et al., 2015	CIAT	14	4	14.42
Sickert et al., 2013	Conventional	50	10.5	23.7				Szaflarski et al., 2015	No intervention	10	0	9.54
Spaccavento et al., 2021	CSLT	13	22.84	35.51				Wilssens et al., 2015	CIAT	5	5.1	8
Spaccavento et al., 2021	Conventional	9	25.78	18.46				Wilssens et al., 2015	BOX	4	11.5	16.69
Szaflarski et al., 2015	CIAT	14	4	14.42				Zhang et al., 2021	MIT	20	2.49	2.34
Szaflarski et al., 2015	No intervention	10	0	9.54				Zhang et al., 2021	Conventional	20	1	0.89
Wilssens et al., 2015	CIAT	5	5.1	8				Breitenstein et al., 2017	HISLT	78	31.62	57.99
Wilssens et al., 2015	BOX	4	11.5	16.69				Breitenstein et al., 2017	Conventional	78	9.86	52.73
Woldag et al., 2016	CIAT	20	4.1	7.64
Woldag et al., 2016	Conventional	20	4.1	7.76
Zhang et al., 2021	MIT	20	2.49	2.34
Zhang et al., 2021	Conventional	20	1	0.89
Breitenstein et al., 2017	HISLT	78	31.62	57.99
Breitenstein et al., 2017	Conventional	78	9.86	52.73

## Sheet: 4 Repeat
All								Chronic
Study	Drug	N	Mean	SD				Study	Drug	N	Mean	SD
Van Der Meulen et al., 2016	No intervention	7	8	23.22				Van Der Meulen et al., 2016	No intervention	7	8	23.22
Van Der Meulen et al., 2016	MIT	10	6.1	31.36				Van Der Meulen et al., 2016	MIT	10	6.1	31.36
Kurland et al., 2016	CIAT	12	3.9	20.85				Kurland et al., 2016	CIAT	12	3.9	20.85
Kurland et al., 2016	PACE	12	5.1	29.6				Kurland et al., 2016	PACE	12	5.1	29.6
Sickert et al., 2013	CIAT	50	10.5	35.52				Wilssens et al., 2015	CIAT	5	8	15.66
Sickert et al., 2013	Conventional	50	11.1	40.16				Wilssens et al., 2015	BOX	4	1.7	22.77
Spaccavento et al., 2021	CSLT	13	13.84	66.75				Woldag et al., 2016	CIAT	20	0.15	9.01
Spaccavento et al., 2021	Conventional	9	49.44	46.14				Woldag et al., 2016	Conventional	20	2	4.45
Wilssens et al., 2015	CIAT	5	8	15.66				Zhang et al., 2021	MIT	20	4.79	2.26
Wilssens et al., 2015	BOX	4	1.7	22.77				Zhang et al., 2021	Conventional	20	2.68	2.08
Woldag et al., 2016	CIAT	20	0.15	9.01
Woldag et al., 2016	Conventional	20	2	4.45
Zhang et al., 2021	MIT	20	4.79	2.26
Zhang et al., 2021	Conventional	20	2.68	2.08

## Sheet: 5 Naming
All								Chronic
Study	Drug	N	Mean	SD				Study	Drug	N	Mean	SD
Van Der Meulen et al., 2016	No intervention	7	2.8	37.91				Van Der Meulen et al., 2016	No intervention	7	2.8	37.91
Van Der Meulen et al., 2016	MIT	10	3.2	28.05				Van Der Meulen et al., 2016	MIT	10	3.2	28.05
Kurland et al., 2016	CIAT	12	1.5	16.15				Kurland et al., 2016	CIAT	12	1.5	16.15
Kurland et al., 2016	PACE	12	2.2	18.36				Kurland et al., 2016	PACE	12	2.2	18.36
Nenert et al., 2017	CIAT	11	3	19.28				Nenert et al., 2017	CIAT	11	3	19.28
Nenert et al., 2017	No intervention	8	4.18	18.48				Nenert et al., 2017	No intervention	8	4.18	18.48
Palmer et al., 2019	CSLT	83	16.4	15.3				Palmer et al., 2019	CSLT	83	16.4	15.3
Palmer et al., 2019	Conventional	86	1.1	11.2				Palmer et al., 2019	Conventional	86	1.1	11.2
Pierce et al., 2023	CIAT	10	11.9	16.54				Pierce et al., 2023	CIAT	10	11.9	16.54
Pierce et al., 2023	MMAT	16	9.9	18.85				Pierce et al., 2023	MMAT	16	9.9	18.85
Raglio et al., 2016	MIT	10	1.75	28.9				Raglio et al., 2016	MIT	10	1.75	28.9
Raglio et al., 2016	PACE	10	-0.5	28.38				Raglio et al., 2016	PACE	10	-0.5	28.38
Rose et al., 2022	CIAT	71	15.61	11.38				Rose et al., 2022	CIAT	71	15.61	11.38
Rose et al., 2022	MMAT	75	11.3	10.95				Rose et al., 2022	MMAT	75	11.3	10.95
Rose et al., 2022	Conventional	70	3.9	7.73				Rose et al., 2022	Conventional	70	3.9	7.73
Sickert et al., 2013	CIAT	50	18.4	35.95				Stahl et al., 2017	CIAT	6	2.1	1.3
Sickert et al., 2013	Conventional	50	17.1	35.23				Stahl et al., 2017	Conventional	8	1.3	3.4
Spaccavento et al., 2021	CSLT	13	30.31	45.27				Szaflarski et al., 2015	CIAT	14	2	20.52
Spaccavento et al., 2021	Conventional	9	43.56	39.42				Szaflarski et al., 2015	No intervention	10	2	20.52
Stahl et al., 2017	CIAT	6	2.1	1.3				Wilssens et al., 2015	CIAT	5	9.6	13.9
Stahl et al., 2017	Conventional	8	1.3	3.4				Wilssens et al., 2015	BOX	4	10.8	17.83
Szaflarski et al., 2015	CIAT	14	2	20.52				Woldag et al., 2016	CIAT	20	2.8	5.59
Szaflarski et al., 2015	No intervention	10	2	20.52				Woldag et al., 2016	Conventional	20	4.2	6.05
Vuksanović et al., 2018	CIAT	8	24.25	8.37				Zhang et al., 2021	MIT	20	1.7	1.57
Vuksanović et al., 2018	Conventional	9	11.78	8.58				Zhang et al., 2021	Conventional	20	0.95	0.8
Wilssens et al., 2015	CIAT	5	9.6	13.9				Breitenstein et al., 2017	HISLT	78	16.3	65.5
Wilssens et al., 2015	BOX	4	10.8	17.83				Breitenstein et al., 2017	Conventional	78	6.47	54.08
Woldag et al., 2016	CIAT	20	2.8	5.59
Woldag et al., 2016	Conventional	20	4.2	6.05
Zhang et al., 2021	MIT	20	1.7	1.57
Zhang et al., 2021	Conventional	20	0.95	0.8
Breitenstein et al., 2017	HISLT	78	16.3	65.5
Breitenstein et al., 2017	Conventional	78	6.47	54.08
